# Supplementary material for: Characterization of Osteogenesis and Chondrogenesis of Human Decellularized Allogeneic Bone with Mesenchymal Stem Cells Derived from Bone Marrow, Adipose Tissue, and Wharton’s Jelly
Source: Int J Mol Sci. 2021 Aug 20;22(16):8987. doi: 10.3390/ijms22168987 (PMC8396436; doi:10.3390/ijms22168987)
Supplement: Supplementary file 1 [file ijms-22-08987-s001.zip]

Archive with 1 entries (1 files):
- ijms-1326813-supplementary.pdf
